# Supplementary material for: Characterization of New Gambierones Produced by Gambierdiscus balechii 1123M1M10
Source: Mar Drugs. 2022 Dec 21;21(1):3. doi: 10.3390/md21010003 (PMC9866745; doi:10.3390/md21010003)
Supplement: Supplementary file 1 [file marinedrugs-21-00003-s001.zip]

Archive with 1 entries (1 files):
- marinedrugs-2054873-supplementary.pdf
